# Supplementary material for: Evaluating progesterone receptor agonist megestrol plus letrozole for women with early-stage estrogen-receptor-positive breast cancer: the window-of-opportunity, randomized, phase 2b, PIONEER trial
Source: Nat Cancer. 2026 Jan 5;7(1):194–206. doi: 10.1038/s43018-025-01087-x (PMC12858400; doi:10.1038/s43018-025-01087-x)
Supplement: Supplementary file 4 — Statistical source data. [file 43018_2025_1087_MOESM4_ESM.xlsx]

## Sheet: 2A
Trial_arm	Ki67_percentagechange
Arm A	0.0762712
Arm A	0.0394089
Arm A	0.0126866
Arm A	-0.0897436
Arm A	-0.169254
Arm A	-0.275304
Arm A	-0.356989
Arm A	-0.365591
Arm A	-0.416667
Arm A	-0.46
Arm A	-0.473204
Arm A	-0.477032
Arm A	-0.477366
Arm A	-0.510821
Arm A	-0.513848
Arm A	-0.513918
Arm A	-0.517885
Arm A	-0.548402
Arm A	-0.561905
Arm A	-0.564103
Arm A	-0.583106
Arm A	-0.6
Arm A	-0.606164
Arm A	-0.621918
Arm A	-0.647436
Arm A	-0.732143
Arm A	-0.736264
Arm A	-0.751799
Arm A	-0.757222
Arm A	-0.761821
Arm A	-0.781897
Arm A	-0.787037
Arm A	-0.801105
Arm A	-0.802198
Arm A	-0.813725
Arm A	-0.81459
Arm A	-0.8157
Arm A	-0.825
Arm A	-0.832168
Arm A	-0.838339
Arm A	-0.840511
Arm A	-0.842286
Arm A	-0.846473
Arm A	-0.859593
Arm A	-0.86631
Arm A	-0.877049
Arm A	-0.888312
Arm A	-0.922297
Arm A	-0.938776
Arm A	-0.951579
Arm A	-0.968208
Arm B	0.641724
Arm B	0.42522
Arm B	0.110732
Arm B	0.106618
Arm B	-0.141732
Arm B	-0.257009
Arm B	-0.275591
Arm B	-0.323671
Arm B	-0.376718
Arm B	-0.478261
Arm B	-0.503552
Arm B	-0.511475
Arm B	-0.517742
Arm B	-0.526471
Arm B	-0.56117
Arm B	-0.576923
Arm B	-0.582843
Arm B	-0.598193
Arm B	-0.607143
Arm B	-0.619048
Arm B	-0.650376
Arm B	-0.662953
Arm B	-0.667778
Arm B	-0.680233
Arm B	-0.698953
Arm B	-0.705479
Arm B	-0.712025
Arm B	-0.731667
Arm B	-0.737395
Arm B	-0.765868
Arm B	-0.768715
Arm B	-0.771691
Arm B	-0.777419
Arm B	-0.779874
Arm B	-0.783934
Arm B	-0.791667
Arm B	-0.79661
Arm B	-0.817382
Arm B	-0.830882
Arm B	-0.834225
Arm B	-0.835777
Arm B	-0.84127
Arm B	-0.841808
Arm B	-0.84845
Arm B	-0.85
Arm B	-0.851632
Arm B	-0.862324
Arm B	-0.862597
Arm B	-0.862844
Arm B	-0.864353
Arm B	-0.872746
Arm B	-0.876133
Arm B	-0.878788
Arm B	-0.881188
Arm B	-0.881198
Arm B	-0.883929
Arm B	-0.884746
Arm B	-0.88662
Arm B	-0.887324
Arm B	-0.888372
Arm B	-0.892746
Arm B	-0.898833
Arm B	-0.9125
Arm B	-0.914527
Arm B	-0.915033
Arm B	-0.926779
Arm B	-0.927875
Arm B	-0.931034
Arm B	-0.939306
Arm B	-0.94012
Arm B	-0.940809
Arm B	-0.966805
Arm B	-0.972789
Arm B	-0.976667
Arm C	0.310145
Arm C	0.242
Arm C	0.0674033
Arm C	-0.0315789
Arm C	-0.140434
Arm C	-0.257198
Arm C	-0.281046
Arm C	-0.314792
Arm C	-0.390323
Arm C	-0.398256
Arm C	-0.422139
Arm C	-0.47561
Arm C	-0.493927
Arm C	-0.525641
Arm C	-0.544792
Arm C	-0.601333
Arm C	-0.616667
Arm C	-0.616667
Arm C	-0.616667
Arm C	-0.617647
Arm C	-0.618785
Arm C	-0.632911
Arm C	-0.644231
Arm C	-0.671429
Arm C	-0.676136
Arm C	-0.678
Arm C	-0.68375
Arm C	-0.686747
Arm C	-0.693878
Arm C	-0.697143
Arm C	-0.709382
Arm C	-0.709459
Arm C	-0.729958
Arm C	-0.740845
Arm C	-0.743085
Arm C	-0.751705
Arm C	-0.757715
Arm C	-0.767361
Arm C	-0.769784
Arm C	-0.780952
Arm C	-0.783939
Arm C	-0.802326
Arm C	-0.820789
Arm C	-0.849673
Arm C	-0.852354
Arm C	-0.855072
Arm C	-0.861751
Arm C	-0.882353
Arm C	-0.886598
Arm C	-0.888268
Arm C	-0.901887
Arm C	-0.903704
Arm C	-0.907071
Arm C	-0.908046
Arm C	-0.911765
Arm C	-0.915707
Arm C	-0.917857
Arm C	-0.918605
Arm C	-0.92
Arm C	-0.932489
Arm C	-0.936111
Arm C	-0.937838
Arm C	-0.939597
Arm C	-0.943902
Arm C	-0.9448
Arm C	-0.946809
Arm C	-0.950128
Arm C	-0.953846
Arm C	-0.95671
Arm C	-0.966598
Arm C	-0.976277
Arm C	-0.982456
Arm C	-1

## Sheet: 2B
Trial Arm	Ki67_baseline	Ki67_EOT
Arm A	17.5	2.76
Arm A	29.3	5.4
Arm A	11.8	12.7
Arm A	65.8	12.2
Arm A	27.3	5.4
Arm A	10.8	2.3
Arm A	18.1	3.6
Arm A	57.1	13.6
Arm A	29.4	1.8
Arm A	9.3	5.98
Arm A	26	12.535
Arm A	23.4	21.3
Arm A	20.4	3.8
Arm A	21.9	9.89
Arm A	5.6	1.5
Arm A	1.2	0.7
Arm A	18.7	2.5
Arm A	59.2	4.6
Arm A	15.6	5.5
Arm A	5.8	1.265
Arm A	29.1	14.145
Arm A	20	3.5
Arm A	30	16.2
Arm A	34.3	16.675
Arm A	7.8	3.4
Arm A	13.9	3.45
Arm A	31.3	5.06
Arm A	9.5	0.46
Arm A	12.2	1.5
Arm A	34.6	1.1
Arm A	29.4	12.88
Arm A	20.3	21.1
Arm A	16.1	6.44
Arm A	24.7	17.9
Arm A	36.7	15.3
Arm A	29.2	11.5
Arm A	9	2.185
Arm A	33.4	17.595
Arm A	38.5	4.3
Arm A	48.6	25.4
Arm A	17.2	2.415
Arm A	9.1	2.4
Arm A	28.3	14.8
Arm A	13.7	2.185
Arm A	14.3	2.4
Arm A	33.5	27.83
Arm A	26.8	27.14
Arm A	7.3	2.76
Arm A	13.4	6.555
Arm A	24.1	3.7
Arm A	9.3	5.9
Arm B	31.7	4.3
Arm B	6	1.61
Arm B	29.5	3.4
Arm B	24.4	3.105
Arm B	19.2	4
Arm B	30	0.7
Arm B	33.1	4.1
Arm B	16.1	2.415
Arm B	34.1	5.6
Arm B	17.9	4.14
Arm B	14.6	4.3
Arm B	33.4	2
Arm B	17.7	2.8
Arm B	34.1	48.6
Arm B	38.1	27.6
Arm B	33.2	13.34
Arm B	27	8.97
Arm B	15.9	3.5
Arm B	31.6	9.1
Arm B	27.2	6.21
Arm B	35.5	4
Arm B	33.7	5
Arm B	21.8	2.99
Arm B	6.3	2.4
Arm B	47.6	12.5
Arm B	36	2.185
Arm B	13	5.5
Arm B	28.7	2.07
Arm B	19.3	2.07
Arm B	17.2	5.5
Arm B	18.7	3.1
Arm B	35.9	12.1
Arm B	23.3	4.255
Arm B	14.5	23.805
Arm B	18.6	8.97
Arm B	15.3	1.3
Arm B	10.2	4.255
Arm B	14.2	1.61
Arm B	27.2	30.1
Arm B	12.4	2.76
Arm B	21.5	2.4
Arm B	13.6	0.805
Arm B	14.2	1.955
Arm B	24.1	0.8
Arm B	14.7	0.4
Arm B	13.2	1.6
Arm B	18.3	9.085
Arm B	10.1	1.2
Arm B	30.5	14.9
Arm B	10.2	1.725
Arm B	14.8	1.265
Arm B	36.1	7.8
Arm B	16.7	3.91
Arm B	56.7	9
Arm B	37.6	16.5
Arm B	20.5	22.77
Arm B	13.1	8.165
Arm B	12.9	1.955
Arm B	42.8	31.8
Arm B	25.7	2.6
Arm B	22.4	2.6
Arm B	6.9	3.6
Arm B	8.5	4.025
Arm B	26.6	9.3
Arm B	8.4	3.3
Arm B	20.7	14
Arm B	24.2	2.875
Arm B	17.7	3.6
Arm B	38.5	5.29
Arm B	12.7	10.9
Arm B	16	1.4
Arm B	26.7	1.955
Arm B	19.1	5.75
Arm B	11.6	0.8
Arm C	25.7	19.09
Arm C	20	24.84
Arm C	5.7	0.1
Arm C	13.8	2
Arm C	28.5	27.6
Arm C	33.2	10.4
Arm C	14.2	3.68
Arm C	3.4	0.4
Arm C	7	2.3
Arm C	28.8	6.7
Arm C	7.4	0.46
Arm C	24	16.445
Arm C	8.6	1.7
Arm C	8.6	5.175
Arm C	9.8	3
Arm C	19.4	2.2
Arm C	13.3	0
Arm C	7.9	2.9
Arm C	27.9	5
Arm C	43.5	4
Arm C	23.7	1.6
Arm C	37.8	2.415
Arm C	26.5	2.6
Arm C	5	1.61
Arm C	8.8	2.185
Arm C	39.2	33.695
Arm C	15.3	2.3
Arm C	15	5.98
Arm C	18.1	6.9
Arm C	39.2	1.955
Arm C	54.8	1.3
Arm C	43.7	12.7
Arm C	16.4	8.6
Arm C	15.3	11
Arm C	90.5	96.6
Arm C	7	0.575
Arm C	35	10.6
Arm C	24.6	1.38
Arm C	4.5	1.725
Arm C	31	18.9
Arm C	6.8	2.6
Arm C	23.1	1
Arm C	19.2	8.74
Arm C	25	1.38
Arm C	7.8	3.7
Arm C	34.5	45.2
Arm C	35.8	4
Arm C	49.4	25
Arm C	8.1	3.105
Arm C	29.4	6.44
Arm C	9.9	0.92
Arm C	14.7	5.635
Arm C	24.1	0.805
Arm C	4	1.265
Arm C	14.9	0.9
Arm C	19.1	1.61
Arm C	47.4	12.8
Arm C	29.9	1.38
Arm C	39.1	3.45
Arm C	33.7	8.165
Arm C	70.1	10.35
Arm C	21.7	3
Arm C	20.1	11.615
Arm C	17.2	1.4
Arm C	44.4	12.9
Arm C	13.9	3.2
Arm C	16.5	3.565
Arm C	22.5	1.8
Arm C	9.4	2.415
Arm C	10.4	3.7
Arm C	9.4	0.5
Arm C	17.6	5.7
Arm C	13.5	1.3

## Sheet: 2C
tx.f	KI67 Suppression	lwr.ci	upr.ci
Arm B	-0.794548	-0.832731	-0.747649
Arm A	-0.713736	-0.771083	-0.642023
Arm C	-0.799537	-0.841043	-0.747192
See also source data for Figure 2B
Ki67 suppression is defined as geometrics means of proportion change (EOT/baseline) - 1

## Sheet: 2D
Trial Arm	AURKA_percentagechange
Arm A	0.857143
Arm A	0.0568182
Arm A	-0.114286
Arm A	-0.2
Arm A	-0.232558
Arm A	-0.301205
Arm A	-0.30303
Arm A	-0.333333
Arm A	-0.35
Arm A	-0.411765
Arm A	-0.533333
Arm A	-0.54
Arm A	-0.565217
Arm A	-0.606061
Arm A	-0.666667
Arm A	-0.666667
Arm A	-0.693333
Arm A	-0.7
Arm A	-0.7
Arm A	-0.711111
Arm A	-0.722222
Arm A	-0.733333
Arm A	-0.74359
Arm A	-0.761905
Arm A	-0.768519
Arm A	-0.769231
Arm A	-0.777778
Arm A	-0.779412
Arm A	-0.8
Arm A	-0.818182
Arm A	-0.821918
Arm A	-0.833333
Arm A	-0.833333
Arm A	-0.84
Arm A	-0.857143
Arm A	-0.857143
Arm A	-0.858586
Arm A	-0.866667
Arm A	-0.866667
Arm A	-0.868421
Arm A	-0.88
Arm A	-0.909091
Arm A	-1
Arm A	-1
Arm A	-1
Arm A	-1
Arm A	-1
Arm A	-1
Arm B	0.666667
Arm B	0.388889
Arm B	-0.15
Arm B	-0.4
Arm B	-0.466667
Arm B	-0.5
Arm B	-0.514706
Arm B	-0.551282
Arm B	-0.6
Arm B	-0.603448
Arm B	-0.606061
Arm B	-0.660377
Arm B	-0.6875
Arm B	-0.6875
Arm B	-0.6875
Arm B	-0.708333
Arm B	-0.714286
Arm B	-0.714286
Arm B	-0.714286
Arm B	-0.716981
Arm B	-0.727273
Arm B	-0.741379
Arm B	-0.757576
Arm B	-0.761905
Arm B	-0.779412
Arm B	-0.782609
Arm B	-0.813953
Arm B	-0.833333
Arm B	-0.846626
Arm B	-0.848485
Arm B	-0.88
Arm B	-0.882353
Arm B	-0.897436
Arm B	-0.9
Arm B	-0.913043
Arm B	-0.916667
Arm B	-0.9375
Arm B	-0.9375
Arm B	-0.94
Arm B	-0.965035
Arm B	-1
Arm B	-1
Arm B	-1
Arm B	-1
Arm B	-1
Arm B	-1
Arm B	-1
Arm B	-1
Arm B	-1
Arm B	-1
Arm B	-1
Arm B	-1
Arm B	-1
Arm B	-1
Arm B	-1
Arm B	-1
Arm B	-1
Arm B	-1
Arm B	-1
Arm B	-1
Arm B	-1
Arm B	-1
Arm C	-0.1
Arm C	-0.285714
Arm C	-0.289406
Arm C	-0.35
Arm C	-0.4
Arm C	-0.55
Arm C	-0.628571
Arm C	-0.636364
Arm C	-0.660377
Arm C	-0.666667
Arm C	-0.7
Arm C	-0.722222
Arm C	-0.729167
Arm C	-0.769231
Arm C	-0.782609
Arm C	-0.8
Arm C	-0.8
Arm C	-0.833333
Arm C	-0.857143
Arm C	-0.866667
Arm C	-0.866667
Arm C	-0.869565
Arm C	-0.875
Arm C	-0.875
Arm C	-0.875472
Arm C	-0.88
Arm C	-0.883721
Arm C	-0.9
Arm C	-0.916667
Arm C	-0.923077
Arm C	-0.926471
Arm C	-0.931507
Arm C	-0.934343
Arm C	-0.935897
Arm C	-0.95
Arm C	-0.952381
Arm C	-0.957143
Arm C	-0.964706
Arm C	-0.97
Arm C	-1
Arm C	-1
Arm C	-1
Arm C	-1
Arm C	-1
Arm C	-1
Arm C	-1
Arm C	-1
Arm C	-1
Arm C	-1
Arm C	-1
Arm C	-1
Arm C	-1
Arm C	-1
Arm C	-1
Arm C	-1
Arm C	-1
Arm C	-1
Arm C	-1
Arm C	-1

## Sheet: 3A
Trial_arm	PR_absolutechangefrom baseline
Arm A	80
Arm A	60
Arm A	0
Arm A	0
Arm A	0
Arm A	0
Arm A	0
Arm A	0
Arm A	0
Arm A	0
Arm A	0
Arm A	0
Arm A	0
Arm A	-1
Arm A	-10
Arm A	-10
Arm A	-10
Arm A	-10
Arm A	-10
Arm A	-10
Arm A	-10
Arm A	-10
Arm A	-10
Arm A	-15
Arm A	-20
Arm A	-20
Arm A	-20
Arm A	-20
Arm A	-20
Arm A	-30
Arm A	-30
Arm A	-30
Arm A	-30
Arm A	-39
Arm A	-40
Arm A	-40
Arm A	-40
Arm A	-40
Arm A	-45
Arm A	-49
Arm A	-50
Arm A	-50
Arm A	-50
Arm A	-50
Arm A	-65
Arm A	-70
Arm A	-79
Arm A	-80
Arm A	-85
Arm A	-85
Arm A	-100
Arm B	10
Arm B	5
Arm B	4
Arm B	0
Arm B	0
Arm B	0
Arm B	0
Arm B	0
Arm B	0
Arm B	-1
Arm B	-2
Arm B	-2
Arm B	-2
Arm B	-4
Arm B	-5
Arm B	-5
Arm B	-5
Arm B	-5
Arm B	-5
Arm B	-10
Arm B	-10
Arm B	-10
Arm B	-10
Arm B	-10
Arm B	-20
Arm B	-20
Arm B	-20
Arm B	-30
Arm B	-30
Arm B	-30
Arm B	-30
Arm B	-30
Arm B	-35
Arm B	-35
Arm B	-35
Arm B	-40
Arm B	-40
Arm B	-40
Arm B	-49
Arm B	-50
Arm B	-50
Arm B	-50
Arm B	-50
Arm B	-50
Arm B	-55
Arm B	-55
Arm B	-60
Arm B	-69
Arm B	-69
Arm B	-69
Arm B	-70
Arm B	-70
Arm B	-70
Arm B	-70
Arm B	-70
Arm B	-70
Arm B	-75
Arm B	-79
Arm B	-80
Arm B	-80
Arm B	-80
Arm B	-85
Arm B	-88
Arm B	-90
Arm B	-90
Arm B	-90
Arm B	-90
Arm B	-90
Arm B	-95
Arm B	-95
Arm B	-95
Arm B	-100
Arm C	70
Arm C	10
Arm C	10
Arm C	0
Arm C	0
Arm C	0
Arm C	0
Arm C	0
Arm C	0
Arm C	0
Arm C	0
Arm C	0
Arm C	0
Arm C	0
Arm C	0
Arm C	0
Arm C	-1
Arm C	-2
Arm C	-3
Arm C	-5
Arm C	-5
Arm C	-5
Arm C	-5
Arm C	-9
Arm C	-10
Arm C	-10
Arm C	-15
Arm C	-19
Arm C	-20
Arm C	-20
Arm C	-20
Arm C	-20
Arm C	-20
Arm C	-20
Arm C	-25
Arm C	-30
Arm C	-30
Arm C	-35
Arm C	-40
Arm C	-40
Arm C	-40
Arm C	-40
Arm C	-48
Arm C	-50
Arm C	-50
Arm C	-50
Arm C	-55
Arm C	-60
Arm C	-60
Arm C	-60
Arm C	-60
Arm C	-65
Arm C	-65
Arm C	-69
Arm C	-69
Arm C	-70
Arm C	-70
Arm C	-70
Arm C	-70
Arm C	-75
Arm C	-80
Arm C	-80
Arm C	-84
Arm C	-88
Arm C	-90
Arm C	-90
Arm C	-90
Arm C	-90
Arm C	-94
Arm C	-99
Arm C	-99
Arm C	-100
Arm C	-100

## Sheet: 3B
Trial_Arm	log2fcER*
A	0.45034
A	-0.69637
A	-0.26569
A	-0.95253
A	-0.60205
A	-0.16536
A	0.5493
B	-0.66544
B	-0.29119
B	-0.7186
B	-0.73851
B	-0.82821
B	-0.38955
B	-0.96556
B	-1.3719
B	-0.75543
C	-2.273
C	-0.68024
C	-0.34705
C	-0.45586
C	-0.75362
C	-1.1529
*mean log2FC in ER binding at ER Core binding sites

## Sheet: 3C, Ext Data 2A,B,E,F
Trial_arm	baseline_ER	eot_ER
A	16.4295	16.4828
A	17.086	15.096
A*	17.419	19.485
A	18.1503	17.5814
A	17.9599	18.4228
A	13.8053	14.2014
A	16.57	16.3044
B	16.7342	16.2886
B	16.2589	16.0536
B	17.4812	16.9447
B	15.6138	15.2594
B	16.7003	15.9481
B	16.4943	15.3841
B	16.4791	15.2751
B	19.0763	16.285
B	18.4922	15.6018
C	18.7824	14.6936
C	18.1461	15.9363
C	15.0235	14.6968
C	17.222	17.3032
C	18.3483	19.0104
C	17.821	15.7902
These data also visualised in Extended Data Figure 2A and B, and Extended data 2E and F (excluding the case marked above with an asterisk*)

## Sheet: 5A, Ext Data Figure 4
See separate supplementary tables 7-10

## Sheet: 5B
Trial_Arm	ki67_responders	log2_tmb
Arm A	TRUE	1.65992
Arm A	TRUE	1.95977
Arm A	TRUE	2.53356
Arm A	TRUE	2.28392
Arm A	TRUE	1.36177
Arm A	TRUE	1.28096
Arm A	TRUE	1.88753
Arm A	TRUE	1.17632
Arm A	TRUE	1.37851
Arm A	TRUE	1.09761
Arm A	TRUE	1.39506
Arm A	TRUE	0.782409
Arm A	TRUE	0.400538
Arm A	TRUE	0.847997
Arm B	TRUE	1.63691
Arm B	TRUE	1.70487
Arm B	TRUE	1.70044
Arm B	TRUE	1.88753
Arm B	TRUE	1.69153
Arm B	TRUE	1.86394
Arm B	TRUE	2.5509
Arm B	TRUE	0.910733
Arm B	TRUE	0.879706
Arm B	TRUE	1.45418
Arm B	TRUE	0.948601
Arm B	TRUE	0.887525
Arm B	TRUE	2.53605
Arm B	TRUE	0.669027
Arm B	TRUE	1.58976
Arm B	TRUE	1.48027
Arm B	TRUE	0.536053
Arm C	TRUE	1.88753
Arm C	TRUE	1.76129
Arm C	TRUE	1.65076
Arm C	TRUE	1.69153
Arm C	TRUE	1.28688
Arm C	TRUE	2.18903
Arm C	TRUE	1.51602
Arm C	TRUE	1.44361
Arm C	TRUE	1.15056
Arm C	TRUE	0.584963
Arm A	FALSE	1.97085
Arm A	FALSE	2.14731
Arm A	FALSE	2.30743
Arm A	FALSE	3.93357
Arm A	FALSE	3.15704
Arm B	FALSE	1.83188
Arm B	FALSE	2.64155
Arm B	FALSE	0.903038
Arm C	FALSE	1.67807
Arm C	FALSE	1.76553
Arm C	FALSE	1.5509
Arm C	FALSE	2.87184

## Sheet: 5C
Trial_Arm	fgfr1_amplified	ki67_endtrt	ln(ki67_endtrt)
Arm A	FALSE	2.76	1.02
Arm A	FALSE	5.4	1.69
Arm A	FALSE	12.2	2.5
Arm A	FALSE	13.6	2.61
Arm A	FALSE	1.8	0.59
Arm A	FALSE	3.8	1.34
Arm A	FALSE	9.89	2.29
Arm A	FALSE	1.5	0.41
Arm A	FALSE	0.7	-0.36
Arm A	FALSE	4.6	1.53
Arm A	FALSE	1.1	0.1
Arm A	FALSE	6.44	1.86
Arm A	FALSE	27.83	3.33
Arm A	FALSE	2.76	1.02
Arm A	FALSE	6.555	1.88
Arm A	FALSE	5.9	1.77
Arm B	FALSE	1.61	0.48
Arm B	FALSE	3.4	1.22
Arm B	FALSE	3.105	1.13
Arm B	FALSE	4.3	1.46
Arm B	FALSE	2	0.69
Arm B	FALSE	8.97	2.19
Arm B	FALSE	2.99	1.1
Arm B	FALSE	2.4	0.88
Arm B	FALSE	12.5	2.53
Arm B	FALSE	2.185	0.78
Arm B	FALSE	5.5	1.7
Arm B	FALSE	5.5	1.7
Arm B	FALSE	0.8	-0.22
Arm B	FALSE	1.2	0.18
Arm B	FALSE	31.8	3.46
Arm B	FALSE	2.6	0.96
Arm B	FALSE	5.29	1.67
Arm B	FALSE	1.955	0.67
Arm C	FALSE	10.4	2.34
Arm C	FALSE	1.7	0.53
Arm C	FALSE	2.9	1.06
Arm C	FALSE	2.415	0.88
Arm C	FALSE	2.6	0.96
Arm C	FALSE	1.61	0.48
Arm C	FALSE	1.3	0.26
Arm C	FALSE	12.7	2.54
Arm C	FALSE	25	3.22
Arm C	FALSE	0.5	-0.69
Arm A	TRUE	12.7	2.54
Arm A	TRUE	5.9	1.77
Arm A	TRUE	25.4	3.23
Arm B	TRUE	48.6	3.88
Arm B	TRUE	5	1.61
Arm C	TRUE	24.84	3.21
Arm C	TRUE	6.7	1.9
Arm C	TRUE	2.2	0.79
Arm C	TRUE	5	1.61

[truncated: 20 more sheets: Ext data Fig 1A, Ext data Fig 1b, Ext data Figure 1C, Ext data 1D, Ext data 1E, Ext data 1F, Ext data 1G, Ext data 2A,B,E,F, Ext data 2C pre treatment, Ext data 2C Arm A, Ext data 2C Arm B, Ext data 2C Arm C, Ext data 2D, Ext data 2G, Ext data 2H, Ext data 3A, ExtData 3B, Ext data 5A, Ext data 5B, Ext data 5C]
